# Supplementary material for: Design, Synthesis, and Evaluation of Dihydropyranopyrazole Derivatives as Novel PDE2 Inhibitors for the Treatment of Alzheimer’s Disease
Source: Molecules. 2021 May 19;26(10):3034. doi: 10.3390/molecules26103034 (PMC8160813; doi:10.3390/molecules26103034)
Supplement: Supplementary file 1 [file molecules-26-03034-s001.zip]

Archive with 1 entries (1 files):
- molecules-1214847-supplementary.pdf
